# Supplementary material for: Reduced Serum Endostatin in Premenopausal Women with Lipedema Suggests Altered Vascular Homeostasis
Source: Diseases. 2026 Jul 12;14(7):251. doi: 10.3390/diseases14070251 (PMC13409243; doi:10.3390/diseases14070251)
Supplement: Supplementary file 1 [file diseases-14-00251-s001.zip]

Archive with 1 entries (1 files):
- diseases-4385896-supplementary.pdf
